# Supplementary material for: A Systematic Review and Meta-Analysis of the Clinical Use of Megestrol Acetate for Cancer-Related Anorexia/Cachexia
Source: J Clin Med. 2022 Jun 28;11(13):3756. doi: 10.3390/jcm11133756 (PMC9267332; doi:10.3390/jcm11133756)
Supplement: Supplementary file 1 [file jcm-11-03756-s001.zip]

Archive with 1 entries (1 files):
- jcm-1768826-supplementary.pdf
